# Supplementary material for: The Secret Life of the Inhibitor of Virus Replication
Source: Viruses. 2022 Dec 14;14(12):2782. doi: 10.3390/v14122782 (PMC9787567; doi:10.3390/v14122782)
Supplement: Supplementary file 1 [file viruses-14-02782-s001.zip]

Archive with 1 entries (1 files):
- viruses-2066841-supplementary.pdf
